# Supplementary material for: Functional State of Lampbrush Chromosomes in Early Vitellogenic Oocytes of Hibernating Frogs Rana temporaria
Source: J Dev Biol. 2026 Feb 2;14(1):7. doi: 10.3390/jdb14010007 (PMC12921996; doi:10.3390/jdb14010007)
Supplement: Supplementary file 1 [file jdb-14-00007-s001.zip]

Archive with 1 entries (1 files):
- jdb-4016439-supplementary.pdf
